# Supplementary material for: Development of HER2-Specific Aptamer-Drug Conjugate for Breast Cancer Therapy
Source: Int J Mol Sci. 2020 Dec 21;21(24):9764. doi: 10.3390/ijms21249764 (PMC7767363; doi:10.3390/ijms21249764)
Supplement: Supplementary file 1 [file ijms-21-09764-s001.zip]

Archive with 2 entries (2 files):
- Figure S1. Histochemistry of mouse tissues was performed using hematoxylin.docx
- Table S1. Nucleic acid sequence information.docx
